# Supplementary material for: An Effortful Approach to Social Affiliation in Schizophrenia: Preliminary Evidence of Increased Theta and Alpha Connectivity during a Live Social Interaction
Source: Brain Sci. 2021 Oct 13;11(10):1346. doi: 10.3390/brainsci11101346 (PMC8534160; doi:10.3390/brainsci11101346)
Supplement: Supplementary file 1 [file brainsci-11-01346-s001.zip]

Archive with 1 entries (1 files):
- brainsci-1366739-supplementary.pdf
